# Supplementary material for: Inter-organizational alignment and implementation outcomes in integrated mental healthcare for children and adolescents: a cross-sectional observational study
Source: Implement Sci. 2024 May 27;19:36. doi: 10.1186/s13012-024-01364-w (PMC11129427; doi:10.1186/s13012-024-01364-w)
Supplement: Supplementary file 4 — Additional file 4. Visualization of all fixed effect sizes. [file 13012_2024_1364_MOESM4_ESM.xlsx]

## Sheet: Introduction
We created visualizations (Additional file 4) to compare the effect size and directions of the CBO versus school context factors in a systematic order based on RQs, types of context factors (i.e., general vs. implementation), and implementation outcomes. For data integrity, we locked the Excel workbook with password, Please contact the corresponding author if you want to edit the workbook.

## Sheet: RQ1 ICCs for IOA
Variables	2-way mixed ICC(a,1) = Inter-Organizational Alignment	Mean Scores		Mean difference (school - CBO)	Ratio of mean / max score
	School and CBO	School	CBOs		School	CBOs
ICS Total Score	0.342	1.24	1.59	-0.35	0.31	0.3975
ICS-Focus on EBP	0.39	1.33	2.05	-0.72	0.3325	0.5125
ICS-Educational Support for EBP	0.016	0.9	1.65	-0.75	0.225	0.4125
ICS-Recognition for EBP	0.391	1.09	1.56	-0.47	0.2725	0.39
ICS-Rewards for EBP	0.276	0.57	0.36	0.21	0.1425	0.09
ICS-Selection for EBP	0.158	1.13	1.28	-0.15	0.2825	0.32
ICS-Selection for Openness	0.469	2.31	2.7	-0.39	0.5775	0.675
ILS Total Score	0.167	1.65	1.88	-0.23	0.4125	0.47
ILS-Proactive Leadership	0.394	1.32	1.05	0.27	0.33	0.2625
ILS-Knowledgeable Leadership	0.211	1.6	2.18	-0.58	0.4	0.545
ILS-Supportive Leadership	0.063	1.94	2.29	-0.35	0.485	0.5725
ILS-Perseverant Leadership	0.029	1.76	2	-0.24	0.44	0.5
Organizational Social Context sub-scales				0
Proficiency	0.585	60.65	61.78	-1.13	0.808667	0.823733
Functionality	0.282	48.42	51.59	-3.17	0.4842	0.5159
Stress	0.831	59.21	53.1	6.11	0.789467	0.708

## Sheet: RQ 2 & 3 cohen's d of all MLMs
Implementation outcome	Research Question	Context Factors	Main effect of CBO context factors	Main effect of school context factors	2-way interaction Effect (IOA)	Main effect of Clinicians' Embeddedness	3-way interaction Effect of Clinicians' Embeddedness
Treatment integrity	Main effects	ILS	0.533797	0.168897
		ICS	0.991278	-0.179322
		Proficiency	0.499696	-0.554809
		Stress	-0.0681775	0.204124
		Functionality	-0.469077	0.348644
	Two-way interaction	ILS	1.32781	-0.365	1.45403
		ICS	1.38879	-0.137301	-0.504006
		Proficiency	0.511694	-0.569244	-0.072146
		Stress	0.282329	-0.190582	-0.518784
		Functionality	-0.400348	0.281494	-0.0642224
	Three-way interaction	ILS	0.681651	-0.199404		-0.177248	0.592084
		ICS	0.676937	-0.0405408		0.383723	-0.626497
		Proficiency	0.339535	-0.371653		-0.151873	-0.292734
		Stress	0.34963	-0.147285		0.385877	-0.798826
		Functionality	-0.194086	0.317053		-0.658882	0.60474
Support for Teachers and Students	Main effects	ILS	-0.490426	0.330704
		ICS	-0.284414	0.0784014
		Proficiency	0.0812414	-0.133089
		Stress	-0.62462	0.561341
		Functionality	0.0155134	-0.162075
	Two-way interaction	ILS	-0.562423	0.472026	-0.405508
		ICS	-0.286115	0.0912499	-0.0537266
		Proficiency	0.0642224	-0.111764	0.0934145
		Stress	-0.875761	0.865752	0.669331
		Functionality	0.014596	-0.154301	0.00125109
	Three-way interaction	ILS	-0.47659	0.494975		1.55941	-0.652895
		ICS	-0.453491	-0.157921		0.843343	-0.263515
		Proficiency	-0.0243181	0.081672		0.865815	0.194545
		Stress	-0.587763	0.349171		0.642364	0.181697
		Functionality	-0.0339535	0.0344124		1.14891	-0.287687
Increased Mental Health Programming	Main effects	ILS	0.260226	-0.174735
		ICS	0.152216	0.000417029
		Proficiency	0.58502	-0.68749
		Stress	-0.505411	0.216372
		Functionality	-0.0885899	0.335988
	Two-way interaction	ILS	0.130905	0.174398	-0.86858
		ICS	0.150946	0.00980723	-0.0289953
		Proficiency	0.668497	-0.782763	-0.454144
		Stress	-0.751903	0.546725	0.620122
		Functionality	-0.0321112	0.250217	-0.244379
	Three-way interaction	ILS	1.02248	0.0961665		1.16248	-1.29023
		ICS	0.485075	-0.418607		0.752833	0.45302
		Proficiency	0.964923	-0.562527		0.468926	-0.356971
		Stress	-1.08697	0.551974		-0.519397	1.29849
		Functionality	-0.131226	0.560233		1.02641	-0.157838
Improved Access for Students and Families	Main effects	ILS	0.549227	-0.415778
		ICS	0.505439	-0.39159
		Proficiency	1.23005	-1.30313
		Stress	-0.155543	0.262504
		Functionality	-1.02144	1.17616
	Two-way interaction	ILS	0.431092	-0.00383761	-1.0643
		ICS	0.498463	-0.272471	-0.324491
		Proficiency	1.57929	-1.6898	-1.11847
		Stress	-0.246881	0.36073	0.252302
		Functionality	-0.950826	1.06301	-0.226864
	Three-way interaction	ILS	1.21151	0.0179134		1.47408	-0.356853
		ICS	1.19831	-0.885769		1.01635	0.956008
		Proficiency	1.8601	-1.48203		0.652458	-0.211521
		Stress	-0.491867	0.351924		-0.348712	1.1246
		Functionality	-1.11588	1.62289		0.947946	0.134896
Acceptability	Main effects	ILS	0.468323	0.279409
		ICS	0.0671416	0.448306
		Proficiency	0.122066	-0.122883
		Stress	-0.0665445	-0.110227
		Functionality	0.187794	0.422945
	Two-way interaction	ILS	0.829351	0.234521	0.787563
		ICS	0.0639602	0.439193	-0.0575642
		Proficiency	0.33821	-0.568827	-1.9909
		Stress	-0.0154301	-0.38742	-0.155969
		Functionality	0.137202	0.241877	-0.0646395
	Three-way interaction	ILS	0.605755	0.0994664		-0.784889	-0.105123
		ICS	0.81223	0.296042		-0.0655252	1.05925
		Proficiency	0.394136	-0.386795		-0.470302	0.0156003
		Stress	-0.218863	0.0766249		-0.440937	0.323935
		Functionality	0.554727	0.232628		-0.9975	1.23793
Appropriateness	Main effects	ILS	0.716456	0.460817
		ICS	0.22311	0.632216
		Proficiency	0.291898	-0.0118392
		Stress	-0.0130639	-0.11431
		Functionality	0.302104	0.373547
	Two-way interaction	ILS	0.741086	0.347517	0.174825
		ICS	0.21448	0.685654	-0.248592
		Proficiency	0.454144	-0.196838	-0.8057
		Stress	0.0963337	-0.232285	-0.229366
		Functionality	0.37616	0.241043	-0.328619
	Three-way interaction	ILS	0.903682	0.436521		-0.838157	0.0669394
		ICS	1.01635	0.704278		-0.416722	1.23084
		Proficiency	0.785978	-0.25144		-0.603363	0.120673
		Stress	-0.261534	0.0876368		-0.643282	0.609328
		Functionality	0.797908	0.260616		-1.0521	1.21866
Feasibility	Main effects	ILS	0.0321112	0.503354
		ICS	-0.2498	0.278992
		Proficiency	-0.0534805	-0.135947
		Stress	-0.489898	0.198
		Functionality	-0.00938971	0.239233
	Two-way interaction	ILS	0.0524474	0.410198	0.115128
		ICS	-0.285263	0.452412	-0.514667
		Proficiency	0.0650565	-0.275239	-0.620122
		Stress	-0.432876	0.156803	0.00500435
		Functionality	0.0316942	0.169731	-0.162224
	Three-way interaction	ILS	0.297456	0.543529		-1.09649	0.269172
		ICS	0.206947	0.441706		-0.33564	0.763204
		Proficiency	0.454702	-0.358347		-0.731836	0.111037
		Stress	-0.602905	0.429466		-0.117002	-0.14912
		Functionality	0.361559	0.231251		-1.08238	1.15213
Attitudes about EBP	Main effects	ILS	0.454561	0.925804
		ICS	0.407854	-0.0617203
		Proficiency	0.378038	-0.313943
		Stress	0.708719	-0.975713
		Functionality	0.285366	0.0310269
	Two-way interaction	ILS	1.02379	0.1825	1.15597
		ICS	0.337284	-0.160753	0.336857
		Proficiency	0.246047	-0.155135	1.53759
		Stress	0.710617	-0.890774	-0.499184
		Functionality	0.175569	0.100921	0.402016
	Three-way interaction	ILS	0.453491	0.367696		-1.26996	0.170648
		ICS	0.410122	0.0768389		-0.602926	-0.00848528
		Proficiency	0.42029	-0.347335		-0.908027	0.213815
		Stress	0.159673	-0.343206		-0.356971	-0.235839
		Functionality	0.598316	0.0683659		-1.44853	1.07412
Implementation citizenship behaviors	Main effects	ILS	1.2269	0.915378
		ICS	2.32285	0.133449
		Proficiency	0.547053	-0.242091
		Stress	0.765057	-0.732397
		Functionality	-0.124107	0.588694
	Two-way interaction	ILS	2.10642	0.743218	3.37497
		ICS	4.28107	-0.00426401	1.70987
		Proficiency	0.575083	-0.286916	-0.579253
		Stress	1.24567	-1.12931	-0.758158
		Functionality	-0.142207	0.495847	0.0638054
	Three-way interaction	ILS	1.3336	0.2885		0.079196	-0.345068
		ICS	2.27971	0.0711821		-0.119737	1.10592
		Proficiency	0.622175	-0.400101		-0.461126	0.078919
		Stress	0.616211	-0.516185		-0.26291	0.205556
		Functionality	0.0256946	0.471679		-0.44369	0.49875
